# Supplementary material for: Glucotoxicity Activation of IL6 and IL11 and Subsequent Induction of Fibrosis May Be Involved in the Pathogenesis of Islet Dysfunction
Source: Front Mol Biosci. 2021 Aug 23;8:708127. doi: 10.3389/fmolb.2021.708127 (PMC8419433; doi:10.3389/fmolb.2021.708127)
Supplement: Supplementary file 1 [file Table2.XLSX]

## Sheet: Sheet1
Supplementary Table 2 The hub genes in yellow module
gene	geneModuleMembership1	geneTraitSignificance1
PI15	0.902475	0.397458
C7	0.890162	0.328959
APOD	0.886559	0.420916
IL1RL1	0.873912	0.402646
SPARCL1	0.869476	0.212428
MMP3	0.854881	0.430768
SFRP4	0.852857	0.432814
MMP10	0.850137	0.504779
IL33	0.848732	0.460383
MEDAG	0.843986	0.408831
PTGS2	0.841991	0.43334
IL6	0.838875	0.466831
SERPINF1	0.835822	0.53882
IL24	0.833661	0.446088
MFAP4	0.8332	0.448252
INHBA	0.832738	0.363104
EDNRB	0.826275	0.281664
IL13RA2	0.823991	0.34038
VCAN	0.819008	0.234868
MMP1	0.818054	0.392717
LIF	0.817455	0.407468
TGFB3	0.813911	0.380433
SLC16A6	0.812675	0.249003
SPON1	0.809686	0.562202
GPC3	0.809078	0.419292
NT5E	0.80838	0.551698
IL11	0.807275	0.385304
DPT	0.805817	0.339576
MGP	0.802987	0.275919
OGN	0.802858	0.478726
