# Supplementary material for: Glucotoxicity Activation of IL6 and IL11 and Subsequent Induction of Fibrosis May Be Involved in the Pathogenesis of Islet Dysfunction
Source: Front Mol Biosci. 2021 Aug 23;8:708127. doi: 10.3389/fmolb.2021.708127 (PMC8419433; doi:10.3389/fmolb.2021.708127)
Supplement: Supplementary file 2 [file Table3.XLSX]

## Sheet: Sheet1
Supplementary Table 3 The PPI network stats of hub genes
#node1	node2	node1_string_id	node2_string_id	neighborhood_on_chromosome	gene_fusion	phylogenetic_cooccurrence	homology	coexpression	experimentally_determined_interaction	database_annotated	automated_textmining	combined_score
APOD	SPARCL1	9606.ENSP00000345179	9606.ENSP00000414856	0	0	0	0	0.331	0	0	0.152	0.408
DPT	TGFB3	9606.ENSP00000356791	9606.ENSP00000238682	0	0	0	0	0.116	0	0	0.469	0.51
DPT	OGN	9606.ENSP00000356791	9606.ENSP00000262551	0	0	0	0	0.188	0	0	0.429	0.517
DPT	MFAP4	9606.ENSP00000356791	9606.ENSP00000378957	0	0	0	0	0.289	0	0	0.323	0.498
GPC3	VCAN	9606.ENSP00000377836	9606.ENSP00000265077	0	0	0	0	0.065	0	0.9	0.416	0.94
GPC3	IL6	9606.ENSP00000377836	9606.ENSP00000385675	0	0	0	0	0	0	0.9	0.292	0.926
GPC3	SPARCL1	9606.ENSP00000377836	9606.ENSP00000414856	0	0	0	0	0.063	0	0.9	0.443	0.943
IL11	LIF	9606.ENSP00000264563	9606.ENSP00000249075	0	0	0	0	0.076	0	0	0.789	0.797
IL11	IL33	9606.ENSP00000264563	9606.ENSP00000370842	0	0	0	0	0	0	0	0.416	0.416
IL11	IL24	9606.ENSP00000264563	9606.ENSP00000375795	0	0	0	0	0	0	0	0.442	0.442
IL11	MMP1	9606.ENSP00000264563	9606.ENSP00000322788	0	0	0	0	0.076	0	0	0.472	0.491
IL11	PTGS2	9606.ENSP00000264563	9606.ENSP00000356438	0	0	0	0	0	0	0	0.651	0.651
IL11	IL13RA2	9606.ENSP00000264563	9606.ENSP00000361004	0	0	0	0	0	0	0.6	0.34	0.724
IL11	IL6	9606.ENSP00000264563	9606.ENSP00000385675	0	0	0	0	0.067	0	0	0.883	0.887
IL13RA2	LIF	9606.ENSP00000361004	9606.ENSP00000249075	0	0	0	0	0	0	0.6	0	0.6
IL13RA2	IL24	9606.ENSP00000361004	9606.ENSP00000375795	0	0	0	0	0	0	0.6	0.171	0.654
IL13RA2	IL6	9606.ENSP00000361004	9606.ENSP00000385675	0	0	0	0	0.062	0	0.6	0.214	0.679
IL1RL1	IL6	9606.ENSP00000233954	9606.ENSP00000385675	0	0	0	0	0.062	0	0	0.479	0.49
IL1RL1	IL33	9606.ENSP00000233954	9606.ENSP00000370842	0	0	0	0	0.069	0.9	0.9	0.933	0.999
IL24	IL6	9606.ENSP00000375795	9606.ENSP00000385675	0	0	0	0	0.095	0	0	0.687	0.705
IL33	IL6	9606.ENSP00000370842	9606.ENSP00000385675	0	0	0	0	0	0	0	0.832	0.832
IL6	TGFB3	9606.ENSP00000385675	9606.ENSP00000238682	0	0	0	0	0	0	0	0.429	0.429
IL6	LIF	9606.ENSP00000385675	9606.ENSP00000249075	0	0	0	0	0.178	0	0	0.768	0.801
IL6	NT5E	9606.ENSP00000385675	9606.ENSP00000257770	0	0	0	0	0.097	0	0	0.558	0.584
IL6	VCAN	9606.ENSP00000385675	9606.ENSP00000265077	0	0	0	0	0.061	0	0.9	0.415	0.94
IL6	MMP10	9606.ENSP00000385675	9606.ENSP00000279441	0	0	0	0	0.117	0	0	0.731	0.753
IL6	MMP3	9606.ENSP00000385675	9606.ENSP00000299855	0	0	0	0	0.112	0	0	0.747	0.766
IL6	MMP1	9606.ENSP00000385675	9606.ENSP00000322788	0	0	0	0	0.154	0	0	0.814	0.836
IL6	PTGS2	9606.ENSP00000385675	9606.ENSP00000356438	0	0	0	0	0.314	0	0	0.922	0.945
IL6	SPARCL1	9606.ENSP00000385675	9606.ENSP00000414856	0	0	0	0	0	0	0.9	0.073	0.903
INHBA	TGFB3	9606.ENSP00000242208	9606.ENSP00000238682	0	0	0	0.636	0.061	0	0.6	0.409	0.663
INHBA	MMP1	9606.ENSP00000242208	9606.ENSP00000322788	0	0	0	0	0.155	0	0	0.496	0.556
LIF	PTGS2	9606.ENSP00000249075	9606.ENSP00000356438	0	0	0	0	0.117	0	0	0.35	0.402
MEDAG	PI15	9606.ENSP00000369849	9606.ENSP00000260113	0	0	0	0	0.061	0	0	0.435	0.447
MMP1	VCAN	9606.ENSP00000322788	9606.ENSP00000265077	0	0	0	0	0	0	0	0.449	0.449
MMP1	MMP10	9606.ENSP00000322788	9606.ENSP00000279441	0	0	0.28	0.948	0.361	0	0.9	0.76	0.936
MMP1	MMP3	9606.ENSP00000322788	9606.ENSP00000299855	0	0	0.298	0.953	0.529	0	0.9	0.921	0.953
MMP1	PTGS2	9606.ENSP00000322788	9606.ENSP00000356438	0	0	0	0	0.138	0	0	0.661	0.696
MMP10	PTGS2	9606.ENSP00000279441	9606.ENSP00000356438	0	0	0	0	0.107	0	0	0.455	0.492
MMP10	MMP3	9606.ENSP00000279441	9606.ENSP00000299855	0	0	0.448	0.98	0.311	0.825	0.9	0.805	0.987
MMP3	VCAN	9606.ENSP00000299855	9606.ENSP00000265077	0	0	0	0	0.059	0	0	0.487	0.497
MMP3	PTGS2	9606.ENSP00000299855	9606.ENSP00000356438	0	0	0	0	0.095	0	0	0.774	0.787
NT5E	PTGS2	9606.ENSP00000257770	9606.ENSP00000356438	0	0	0	0	0.078	0	0	0.394	0.417
OGN	VCAN	9606.ENSP00000262551	9606.ENSP00000265077	0	0	0	0	0.061	0.085	0	0.419	0.457
SPARCL1	VCAN	9606.ENSP00000414856	9606.ENSP00000265077	0	0	0	0	0.061	0	0.9	0.176	0.915
