# Supplementary material for: Glucotoxicity Activation of IL6 and IL11 and Subsequent Induction of Fibrosis May Be Involved in the Pathogenesis of Islet Dysfunction
Source: Front Mol Biosci. 2021 Aug 23;8:708127. doi: 10.3389/fmolb.2021.708127 (PMC8419433; doi:10.3389/fmolb.2021.708127)
Supplement: Supplementary file 4 [file DataSheet1.ZIP]

Archive with 20 entries (19 files):
- Supplementary Material Presentation/
- __MACOSX/._Supplementary Material Presentation
- Supplementary Material Presentation/.DS_Store
- __MACOSX/Supplementary Material Presentation/._.DS_Store
- Supplementary Material Presentation/Figure 1.jpg
- __MACOSX/Supplementary Material Presentation/._Figure 1.jpg
- Supplementary Material Presentation/Figure 2.jpg
- __MACOSX/Supplementary Material Presentation/._Figure 2.jpg
- Supplementary Material Presentation/Figure 3.jpg
- __MACOSX/Supplementary Material Presentation/._Figure 3.jpg
- Supplementary Material Presentation/Figure 7.jpg
- __MACOSX/Supplementary Material Presentation/._Figure 7.jpg
- Supplementary Material Presentation/Figure 6.jpg
- __MACOSX/Supplementary Material Presentation/._Figure 6.jpg
- Supplementary Material Presentation/Figure 4.jpg
- __MACOSX/Supplementary Material Presentation/._Figure 4.jpg
- Supplementary Material Presentation/Figure 5.jpg
- __MACOSX/Supplementary Material Presentation/._Figure 5.jpg
- Supplementary Material Presentation/Figure 8.jpg
- __MACOSX/Supplementary Material Presentation/._Figure 8.jpg
