# Supplementary material for: Glucotoxicity Activation of IL6 and IL11 and Subsequent Induction of Fibrosis May Be Involved in the Pathogenesis of Islet Dysfunction
Source: Front Mol Biosci. 2021 Aug 23;8:708127. doi: 10.3389/fmolb.2021.708127 (PMC8419433; doi:10.3389/fmolb.2021.708127)
Supplement: Supplementary file 7 [file Table4.XLSX]

## Sheet: Sheet1
Supplementary Table 4 Clinical statistical information of patients in the GSE50397
ID	Age	Bmi	HbA1c
GSM1218048	69	24.7	5.8
GSM1218049	56	24.7	NA
GSM1218050	46	23.9	5.4
GSM1218051	62	27.7	NA
GSM1218052	70	17.6	NA
GSM1218053	68	28.4	5.5
GSM1218054	63	21.1	NA
GSM1218055	52	27	4.3
GSM1218056	55	29	NA
GSM1218057	61	26.1	NA
GSM1218058	45	29.4	6.9
GSM1218059	65	26.8	NA
GSM1218060	74	26.2	5.4
GSM1218061	55	28.4	5.8
GSM1218062	32	26	5.5
GSM1218063	62	24.7	4.6
GSM1218064	58	23.9	6.1
GSM1218065	56	22.5	5.3
GSM1218066	64	26.2	4.5
GSM1218067	72	29.1	NA
GSM1218068	27	21.1	4.3
GSM1218069	55	22	NA
GSM1218070	44	27.5	5.4
GSM1218071	59	26.2	5.5
GSM1218072	61	26.3	6.2
GSM1218073	62	29.4	5.8
GSM1218074	50	24.5	6
GSM1218075	55	27.8	5.9
GSM1218076	65	28.4	7
GSM1218077	70	26.1	5.6
GSM1218078	53	26.2	5.6
GSM1218079	55	27	8.6
GSM1218080	52	24.8	5.4
GSM1218081	33	24.5	5.3
GSM1218082	75	23.1	6.2
GSM1218083	47	22.9	5
GSM1218084	69	21.5	5.2
GSM1218085	70	20.1	6
GSM1218086	55	23.4	5.3
GSM1218087	57	27.5	5.6
GSM1218088	63	24.8	NA
GSM1218089	76	33.1	6.8
GSM1218090	58	34.6	6.8
GSM1218091	54	25.7	5.5
GSM1218092	58	23.7	5.3
GSM1218093	62	24.7	8
GSM1218094	61	24.6	4.6
GSM1218095	65	27	6.2
GSM1218096	68	19.4	NA
GSM1218097	65	26	5.6
GSM1218098	57	33.6	6
GSM1218099	41	24.7	5.5
GSM1218100	58	32.5	6.2
GSM1218101	63	25.3	6.4
GSM1218102	44	28.7	7
GSM1218103	67	34.2	10
GSM1218104	59	25.7	5.1
GSM1218105	68	23.9	5.3
GSM1218106	52	24.9	5.4
GSM1218107	35	26.3	5.3
GSM1218108	54	23.2	6
GSM1218109	70	22.5	5.8
GSM1218110	41	24.2	5.4
GSM1218111	64	30.5	5.7
GSM1218112	68	24.5	6.2
GSM1218113	61	24.2	5.2
GSM1218114	40	31.1	5.7
GSM1218115	65	26	5.2
GSM1218116	69	24.5	5.4
GSM1218117	53	25.4	5.6
GSM1218118	61	28.7	5.6
GSM1218119	70	26.3	5.8
GSM1218120	68	29.4	5.7
GSM1218121	63	28	5.6
GSM1218122	64	25.1	5.7
GSM1218123	68	24.6	6.1
GSM1218124	56	24.2	6.1
GSM1218125	77	29.4	7.3
GSM1218126	52	27.2	NA
GSM1218127	60	25	5.7
GSM1218128	63	21.3	5.5
GSM1218129	66	27.8	7.2
GSM1218130	63	26.1	6.4
GSM1218131	58	30.9	6.7
GSM1218132	53	27.5	5.9
GSM1218133	54	26.1	5.6
GSM1218134	68	24.7	6
GSM1218135	30	22.8	5.6
GSM1218136	37	24.8	5.3
