# Supplementary material for: Glucotoxicity Activation of IL6 and IL11 and Subsequent Induction of Fibrosis May Be Involved in the Pathogenesis of Islet Dysfunction
Source: Front Mol Biosci. 2021 Aug 23;8:708127. doi: 10.3389/fmolb.2021.708127 (PMC8419433; doi:10.3389/fmolb.2021.708127)
Supplement: Supplementary file 8 [file Table1.XLSX]

## Sheet: Sheet1
Supplementary Table 1 Clinical statistical information of patients in the GSE41762
ID	Age	Bmi	HbA1c	Sex	status
GSM1023655	69	24.7	5.8	Male	ND
GSM1023656	56	24.7	NA	Male	ND
GSM1023657	46	23.9	5.4	Female	ND
GSM1023658	62	27.7	NA	Female	ND
GSM1023659	69	17.6	NA	Female	ND
GSM1023660	67	28.4	5.5	Male	ND
GSM1023661	62	21.1	NA	Male	ND
GSM1023662	51	27	4.3	Male	ND
GSM1023663	54	29	NA	Male	ND
GSM1023664	60	26.1	NA	Female	ND
GSM1023665	51	26.1	7.8	Male	T2DM
GSM1023666	44	29.4	6.9	Female	T2DM
GSM1023667	64	26.8	NA	Male	ND
GSM1023668	73	26.2	5.4	Male	ND
GSM1023669	54	28.4	5.8	Male	ND
GSM1023670	31	26	5.5	Male	ND
GSM1023671	61	24.7	4.6	Male	ND
GSM1023672	57	23.9	6.1	Male	T2DM
GSM1023673	55	22.5	5.3	Female	ND
GSM1023674	63	26.2	4.5	Male	ND
GSM1023675	71	29.1	NA	Female	ND
GSM1023676	26	21.1	4.3	Female	ND
GSM1023677	54	22	NA	Female	ND
GSM1023678	43	27.5	5.4	Female	ND
GSM1023679	43	24.2	5.6	Female	ND
GSM1023680	59	36.6	6.2	Female	T2DM
GSM1023681	61	26.3	5.5	Male	ND
GSM1023682	57	26.2	5.5	Female	ND
GSM1023683	59	26.3	6.2	Male	T2DM
GSM1023684	61	29.4	5.8	Female	ND
GSM1023685	49	24.5	6	Male	ND
GSM1023686	54	27.8	5.9	Male	ND
GSM1023687	64	28.4	7	Female	T2DM
GSM1023688	69	26.1	5.6	Male	ND
GSM1023689	52	26.2	5.6	Male	ND
GSM1023690	54	27	8.6	Female	T2DM
GSM1023691	51	24.8	5.4	Male	ND
GSM1023692	32	24.5	5.3	Male	ND
GSM1023693	41	22.5	6.8	Male	T2DM
GSM1023694	74	23.1	6.2	Male	T2DM
GSM1023695	46	22.9	5	Female	ND
GSM1023696	68	21.5	5.2	Female	ND
GSM1023697	69	20.1	6	Female	ND
GSM1023698	54	23.4	5.3	Male	ND
GSM1023699	59	23.5	5.9	Male	ND
GSM1023700	56	27.5	5.6	Female	ND
GSM1023701	62	24.8	NA	Male	ND
GSM1023702	75	33.1	6.8	Female	T2DM
GSM1023703	57	34.6	6.8	Female	T2DM
GSM1023704	53	25.7	5.5	Female	ND
GSM1023705	57	23.7	5.3	Male	ND
GSM1023706	61	24.7	8	Male	T2DM
GSM1023707	60	24.6	4.6	Male	ND
GSM1023708	64	27	6.2	Female	T2DM
GSM1023709	67	19.4	NA	Male	ND
GSM1023710	64	26	5.6	Female	ND
GSM1023711	56	33.6	6	Female	ND
GSM1023712	40	24.7	5.5	Male	ND
GSM1023713	62	36.9	6.2	Male	T2DM
GSM1023714	57	32.5	6.2	Female	T2DM
GSM1023715	62	25.3	6.4	Male	T2DM
GSM1023716	43	28.7	7	Female	T2DM
GSM1023717	66	34.2	10	Male	T2DM
GSM1023718	58	25.7	NA	Female	ND
GSM1023719	67	23.9	5.3	Female	ND
GSM1023720	49	33.4	5.8	Female	ND
GSM1023721	52	24.8	NA	Male	ND
GSM1023722	51	24.9	5.4	Male	ND
GSM1023723	35	26.3	5.3	Male	ND
GSM1023724	54	23.2	6	Female	ND
GSM1023725	69	22.5	5.8	Female	ND
GSM1023726	66	24.9	5.8	Male	T2DM
GSM1023727	64	30.5	5.7	Male	ND
GSM1023728	68	24.5	6.2	Male	T2DM
GSM1023729	61	24.2	5.2	Male	ND
GSM1023730	40	31.1	5.7	Male	ND
GSM1023731	65	26	NA	Male	ND
